# Supplementary material for: New Dihalogenated Derivatives of Condensed Benzimidazole Diones Promotes Cancer Cell Death Through Regulating STAT3/HK2 Axis/Pathway
Source: Molecules. 2025 Oct 22;30(21):4150. doi: 10.3390/molecules30214150 (PMC12610816; doi:10.3390/molecules30214150)
Supplement: Supplementary file 1 [file molecules-30-04150-s001.zip]

Archive with 1 entries (1 files):
- molecules-3911882-supplementary.pdf
